# Supplementary material for: Mutation of OsPIN1b by CRISPR/Cas9 Reveals a Role for Auxin Transport in Modulating Rice Architecture and Root Gravitropism
Source: Int J Mol Sci. 2022 Aug 11;23(16):8965. doi: 10.3390/ijms23168965 (PMC9409181; doi:10.3390/ijms23168965)
Supplement: Supplementary file 1 [file ijms-23-08965-s001.zip]

Archive with 1 entries (1 files):
- ijms-1844028-Supplementary.pdf
